# Supplementary material for: Sleep Awareness of Japanese Outpatients: A Survey at a Psychiatry Department of a University Hospital
Source: Clin Pract. 2024 Oct 15;14(5):2116–24. doi: 10.3390/clinpract14050167 (PMC11506421; doi:10.3390/clinpract14050167)
Supplement: Supplementary file 1 [file clinpract-14-00167-s001.zip]

Archive with 1 entries (1 files):
- clinpract-3220764-supplementary.pdf
